# Supplementary material for: Obtaining miRNA from Saliva—Comparison of Sampling and Purification Methods
Source: Int J Mol Sci. 2023 Jan 25;24(3):2386. doi: 10.3390/ijms24032386 (PMC9916721; doi:10.3390/ijms24032386)
Supplement: Supplementary file 1 [file ijms-24-02386-s001.zip]

Archive with 1 entries (1 files):
- ijms-2100802-supplementary.pdf
